# Supplementary material for: Intermittent Theta Burst Stimulation Combined with Cognitive Training to Improve Negative Symptoms and Cognitive Impairment in Schizophrenia: A Pilot Study
Source: Brain Sci. 2024 Jul 8;14(7):683. doi: 10.3390/brainsci14070683 (PMC11274516; doi:10.3390/brainsci14070683)
Supplement: Supplementary file 1 [file brainsci-14-00683-s001.zip]

Archive with 1 entries (1 files):
- brainsci-3059178-supplementary.pdf
